# Supplementary material for: Age targeting and scale-up of voluntary medical male circumcision in Mozambique
Source: PLoS One. 2019 Feb 22;14(2):e0211958. doi: 10.1371/journal.pone.0211958 (PMC6386365; doi:10.1371/journal.pone.0211958)
Supplement: S2 Appendix — (XLSX) [file pone.0211958.s004.xlsx]

## Sheet: S2A
Impact Figures Supplemental Appendix 2A. Reduction in HIV incidence with VMMC scale-up by five-year risk groups, 2016-2050
The y-axis shows the ratio of the HIV incidence in a scenario with VMMC scale-up to the incidence in a scenario without scale-up above baseline levels. Total HIV incidence is shown - including males and females. Each line shows the incidence ratio in a scenario where only the corresponding five-year risk group receives VMMC.
Marker (a.) shows the five-year reduction in HIV incidence from the base year (2016). Marker (b.) shows the fifteeen-year reduction in HIV incience from the base year.
Maputo City
Maputo Province
Gaza
Zambezia
Sofala
Sofala
Manica

## Sheet: S2B
Efficiency Figures Supplemental Appendix 2B. VMMC per infection averted between 2016-2031 by individual risk group
Bars show the VMMC per IA if VMMC is scaled-up in individual age groups; baseline MC levels are sustained across other age groups.
Maputo City
Maputo Province
Gaza
Zambezia
Sofala
Tete
Manica

## Sheet: S2C
Impact - Infections Averted Figures Supplemental Appendix 2C. HIV infections averted between 2016-2031 if VMMC is scaled-up to 80% by combined age group.
Maputo Cidade
Maputo Province
Gaza
Tete
Manica
Zambezia
Sofala

## Sheet: S2D
Cost-effectiveness Figures Supplemental Appendix 2D. Cost per HIV infection averted between 2016-2031 if VMMC is scaled-up to 80% by combined age group.
Maputo Cidade
Maputo Province
Gaza
Tete
Manica
Zambezia
Sofala
